# Supplementary material for: Additions to the review of Chinese Enochrus, with description of a new species (Coleoptera, Hydrophilidae, Enochrinae)
Source: Zookeys. 2015 Feb 2;(480):49–57. doi: 10.3897/zookeys.480.8898 (PMC4319108; doi:10.3897/zookeys.480.8898)
Supplement: XML Treatment for Enochrus (Hydatotrephis) liangi [file zookeys.480.8898-treatment1.xml]

<!DOCTYPE tp:taxon-treatment
  PUBLIC "-//TaxonX//DTD Taxonomic Treatment Publishing DTD v0 20100105//EN" "tax-treatment-NSO.dtd">
<tp:taxon-treatment xmlns:tp="http://www.plazi.org/taxpub"><tp:treatment-meta><kwd-group><label>Taxon classification</label><kwd><named-content content-type="kingdom">Animalia</named-content></kwd><kwd><named-content content-type="order">Coleoptera</named-content></kwd><kwd><named-content content-type="family">Hydrophilidae</named-content></kwd></kwd-group><mixed-citation publication-type="journal"><person-group><name><surname>Jia</surname><given-names>Fenglong</given-names></name><name><surname>Lin</surname><given-names>Renchao</given-names></name></person-group><article-title>Additions to the review of Chinese <italic><tp:taxon-name><tp:taxon-name-part taxon-name-part-type="genus">Enochrus</tp:taxon-name-part></tp:taxon-name></italic>, with description of a new species (<tp:taxon-name><tp:taxon-name-part taxon-name-part-type="order">Coleoptera</tp:taxon-name-part></tp:taxon-name>, <tp:taxon-name><tp:taxon-name-part taxon-name-part-type="family">Hydrophilidae</tp:taxon-name-part></tp:taxon-name>, <tp:taxon-name><tp:taxon-name-part taxon-name-part-type="subfamily">Enochrinae</tp:taxon-name-part></tp:taxon-name>)</article-title><source>Zookeys</source><day>2</day><month>2</month><year>2015</year><volume>2015</volume><issue>480</issue><fpage>49</fpage><lpage>57</lpage><pub-id pub-id-type="doi">10.3897/zookeys.480.8898</pub-id></mixed-citation></tp:treatment-meta><tp:nomenclature><tp:taxon-name>
                        <tp:taxon-name-part taxon-name-part-type="genus">Enochrus</tp:taxon-name-part>
                        (<tp:taxon-name-part taxon-name-part-type="subgenus">Hydatotrephis</tp:taxon-name-part>)
                        <tp:taxon-name-part taxon-name-part-type="species">liangi</tp:taxon-name-part>
                    </tp:taxon-name><tp:taxon-authority>Jia &amp; Zhao, 2007</tp:taxon-authority><xref ref-type="fig" rid="F1">Figs 1</xref><xref ref-type="fig" rid="F1">, 2</xref><xref ref-type="fig" rid="F1">, 6–11</xref><xref ref-type="fig" rid="F2">, 18</xref><tp:nomenclature-citation-list><tp:nomenclature-citation><tp:taxon-name><tp:taxon-name-part taxon-name-part-type="genus">Enochrus</tp:taxon-name-part> (<tp:taxon-name-part taxon-name-part-type="subgenus">Hydatotrephis</tp:taxon-name-part>) <tp:taxon-name-part taxon-name-part-type="species">liangi</tp:taxon-name-part></tp:taxon-name><comment><xref ref-type="bibr" rid="B5">Jia and Zhao 2007</xref>: 252.</comment></tp:nomenclature-citation></tp:nomenclature-citation-list></tp:nomenclature><tp:treatment-sec sec-type="Type material"><title>Type material.</title><p><bold>Holotype:</bold> female (SYSU): CHINA: Guizhou: Leishan County: Fangxiang: female, 14. ix. 2005, Coll. Shuang Zhao.</p></tp:treatment-sec><tp:treatment-sec sec-type="Additional material examined"><title>Additional material examined.</title><p>18 males and 14 females (NMPC, SYSU): China, Jiangxi Province, Jing’an county, Daqishan forest farm, ca. <named-content xmlns:xlink="http://www.w3.org/1999/xlink" content-type="dwc:verbatimCoordinates" xlink:type="simple">28.67°N, 115.07°E</named-content>, 350 m a.s.l., in a natural pool, 18.vii.2014, Renchao Lin leg [with Chinese and English labels]; 1 female (SYSU): China, Sichuan Province, Leshan, Emeishan, Qingyinge, <named-content xmlns:xlink="http://www.w3.org/1999/xlink" content-type="dwc:verbatimCoordinates" xlink:type="simple">29°34'N, 103°07'E</named-content>, 750 m, 7.vi.2014, Renchao Lin lgt.</p></tp:treatment-sec><tp:treatment-sec sec-type="Diagnosis"><title>Diagnosis.</title><p>Head with large preocular spots, reaching frontoclypeal suture posteriorly and reaching inner margin of eyes inwards (Fig. <xref ref-type="fig" rid="F1">9</xref>), sometimes each preocular spot separated into two spots by a black patch (Fig. <xref ref-type="fig" rid="F1">7</xref>), or preocular spots connected medially (Fig. <xref ref-type="fig" rid="F1">8</xref>). Elytron black with posterior half yellow, and yellow colour extends anteriorly as broad band along the lateral margin (Figs <xref ref-type="fig" rid="F1">1</xref>, <xref ref-type="fig" rid="F1">10</xref>). Maxillary palps yellow, not dark apically, subequal to the width of head anterior to eyes (Fig. <xref ref-type="fig" rid="F1">6</xref>). Elytron with a short series of punctures in front of sutural stria, which are same size as other serial punctures (Fig. <xref ref-type="fig" rid="F1">10</xref>). Fifth abdominal ventrite with apical emargination fringed with stiff yellowish setae (Fig. <xref ref-type="fig" rid="F1">11</xref>). Aedeagus similar to <tp:taxon-name><tp:taxon-name-part taxon-name-part-type="genus">Enochrus</tp:taxon-name-part> (<tp:taxon-name-part taxon-name-part-type="subgenus">Methydrus</tp:taxon-name-part>) <tp:taxon-name-part taxon-name-part-type="species">japonicus</tp:taxon-name-part></tp:taxon-name> (Sharp, 1873) (Fig. <xref ref-type="fig" rid="F2">19</xref>), with parameres curved outwards apically, median lobe narrow with sharp apex (Fig. <xref ref-type="fig" rid="F2">18</xref>). The colour is very similar to <tp:taxon-name><tp:taxon-name-part taxon-name-part-type="genus">Enochrus</tp:taxon-name-part> (<tp:taxon-name-part taxon-name-part-type="subgenus">Holcophilydrus</tp:taxon-name-part>) <tp:taxon-name-part taxon-name-part-type="species">laoticus</tp:taxon-name-part></tp:taxon-name> Hebauer, 2005 and the latter also with parameres curved outwards subapically. However, <italic><tp:taxon-name><tp:taxon-name-part taxon-name-part-type="genus">Enochrus</tp:taxon-name-part> <tp:taxon-name-part taxon-name-part-type="species">laoticus</tp:taxon-name-part></tp:taxon-name></italic> Hebauer with 10 elytral series of punctures; mesosternal process conical, not depressed laterally; median lobe of aedeagus broader and with small emargination apically, as long as parameres.</p><fig id="F1" position="float" orientation="portrait"><label>Figures 1–11.</label><caption><p><bold>1–5</bold> Habitus <bold>1–2</bold> <italic><tp:taxon-name><tp:taxon-name-part taxon-name-part-type="genus">Enochrus</tp:taxon-name-part> <tp:taxon-name-part taxon-name-part-type="species">liangi</tp:taxon-name-part></tp:taxon-name></italic>: <bold>1</bold> dorsal view <bold>2</bold> ventral view <bold>3–4</bold> <italic><tp:taxon-name><tp:taxon-name-part taxon-name-part-type="genus">Enochrus</tp:taxon-name-part> <tp:taxon-name-part taxon-name-part-type="species">limbourgi</tp:taxon-name-part></tp:taxon-name></italic>: <bold>3</bold> dorsal view <bold>4</bold> ventral view <bold>5</bold> <italic><tp:taxon-name><tp:taxon-name-part taxon-name-part-type="genus">Enochrus</tp:taxon-name-part> <tp:taxon-name-part taxon-name-part-type="species">melanocephalus</tp:taxon-name-part></tp:taxon-name></italic> <bold>6–11</bold> <italic><tp:taxon-name><tp:taxon-name-part taxon-name-part-type="genus">Enochrus</tp:taxon-name-part> <tp:taxon-name-part taxon-name-part-type="species">liangi</tp:taxon-name-part></tp:taxon-name></italic>: <bold>6</bold> head, ventral view <bold>7–9</bold> head, dorsal view <bold>10</bold> elytron (left) <bold>11</bold> abdomen.</p></caption><graphic xmlns:xlink="http://www.w3.org/1999/xlink" xlink:href="zookeys-480-049-g001.jpg" position="float" orientation="portrait" xlink:type="simple" id="oo_37887.jpg"/></fig><fig id="F2" position="float" orientation="portrait"><label>Figures 12–21.</label><caption><p><bold>12–15</bold> <italic><tp:taxon-name><tp:taxon-name-part taxon-name-part-type="genus">Enochrus</tp:taxon-name-part> <tp:taxon-name-part taxon-name-part-type="species">limbourgi</tp:taxon-name-part></tp:taxon-name></italic>: <bold>12</bold> maxillary palpomeres <bold>13</bold> elytron (left) <bold>14</bold> prosternum <bold>15</bold> metalegs and abdomen <bold>16–17</bold> <italic><tp:taxon-name><tp:taxon-name-part taxon-name-part-type="genus">Enochrus</tp:taxon-name-part> <tp:taxon-name-part taxon-name-part-type="species">melanocephalus</tp:taxon-name-part></tp:taxon-name></italic>: <bold>16</bold> head <bold>17</bold> posterior portion of elytron <bold>18–21</bold> Aedeagi: <bold>18</bold> <italic><tp:taxon-name><tp:taxon-name-part taxon-name-part-type="genus">Enochrus</tp:taxon-name-part> <tp:taxon-name-part taxon-name-part-type="species">liangi</tp:taxon-name-part></tp:taxon-name></italic> <bold>19</bold> <italic><tp:taxon-name><tp:taxon-name-part taxon-name-part-type="genus">Enochrus</tp:taxon-name-part> <tp:taxon-name-part taxon-name-part-type="species">japonicus</tp:taxon-name-part></tp:taxon-name></italic> <bold>20</bold> <italic><tp:taxon-name><tp:taxon-name-part taxon-name-part-type="genus">Enochrus</tp:taxon-name-part> <tp:taxon-name-part taxon-name-part-type="species">limbourgi</tp:taxon-name-part></tp:taxon-name></italic> <bold>21</bold> <italic><tp:taxon-name><tp:taxon-name-part taxon-name-part-type="genus">Enochrus</tp:taxon-name-part> <tp:taxon-name-part taxon-name-part-type="species">melanocephalus</tp:taxon-name-part></tp:taxon-name></italic>.</p></caption><graphic xmlns:xlink="http://www.w3.org/1999/xlink" xlink:href="zookeys-480-049-g002.jpg" position="float" orientation="portrait" xlink:type="simple" id="oo_37888.jpg"/></fig></tp:treatment-sec><tp:treatment-sec sec-type="Description of male"><title>Description of male.</title><p>External morphology identical with female. Male genitalia: phallobase slightly longer than parameres. Parameres broad, longer than median lobe, obliquely truncated inwards and strongly bent outwards apically. Median lobe narrower than parameres, gradually narrowed from base to apex, sharp apically (Fig. <xref ref-type="fig" rid="F2">18</xref>).</p></tp:treatment-sec><tp:treatment-sec sec-type="Distribution"><title>Distribution.</title><p>China (Guizhou, Sichuan, Jiangxi). New for Sichuan and Jiangxi.</p></tp:treatment-sec><tp:treatment-sec sec-type="Habitat"><title>Habitat.</title><p>The series from Jiangxi was collected at margin of natural pools with mud sediment and sparse grass. Lots of <italic><tp:taxon-name><tp:taxon-name-part taxon-name-part-type="genus">Enochrus</tp:taxon-name-part> <tp:taxon-name-part taxon-name-part-type="species">japonicus</tp:taxon-name-part></tp:taxon-name></italic> (Sharp) were also collected in the same pool.</p></tp:treatment-sec><ref-list><ref id="B5"><mixed-citation xmlns:xlink="http://www.w3.org/1999/xlink" xlink:type="simple"><person-group><name name-style="western"><surname>Jia</surname><given-names>F-L</given-names></name><name name-style="western"><surname>Zhao</surname><given-names>Sh</given-names></name></person-group> (<year>2007</year>) <article-title><tp:taxon-name><tp:taxon-name-part taxon-name-part-type="family">Hydrochidae</tp:taxon-name-part></tp:taxon-name> and <tp:taxon-name><tp:taxon-name-part taxon-name-part-type="family">Hydrophilidae</tp:taxon-name-part></tp:taxon-name>.</article-title> In: <person-group><name name-style="western"><surname>Li</surname><given-names>Z</given-names></name><name name-style="western"><surname>Yang</surname><given-names>M</given-names></name><name name-style="western"><surname>Jin</surname><given-names>D</given-names></name></person-group> (<role>Eds</role>) <source>Insects from Leigongshan landscape</source>. <publisher-name>Guizhou Science and Technology Publishing House</publisher-name>, <publisher-loc>Guiyang</publisher-loc>, <fpage>251</fpage>–<lpage>255</lpage>. <comment>[in Chinese, English abstract]</comment></mixed-citation></ref></ref-list></tp:taxon-treatment>
