# Supplementary material for: Additions to the review of Chinese Enochrus, with description of a new species (Coleoptera, Hydrophilidae, Enochrinae)
Source: Zookeys. 2015 Feb 2;(480):49–57. doi: 10.3897/zookeys.480.8898 (PMC4319108; doi:10.3897/zookeys.480.8898)
Supplement: XML Treatment for Enochrus (s. str.) melanocephalus [file zookeys.480.8898-treatment3.xml]

<!DOCTYPE tp:taxon-treatment
  PUBLIC "-//TaxonX//DTD Taxonomic Treatment Publishing DTD v0 20100105//EN" "tax-treatment-NSO.dtd">
<tp:taxon-treatment xmlns:tp="http://www.plazi.org/taxpub"><tp:treatment-meta><kwd-group><label>Taxon classification</label><kwd><named-content content-type="kingdom">Animalia</named-content></kwd><kwd><named-content content-type="order">Coleoptera</named-content></kwd><kwd><named-content content-type="family">Hydrophilidae</named-content></kwd></kwd-group><mixed-citation publication-type="journal"><person-group><name><surname>Jia</surname><given-names>Fenglong</given-names></name><name><surname>Lin</surname><given-names>Renchao</given-names></name></person-group><article-title>Additions to the review of Chinese <italic><tp:taxon-name><tp:taxon-name-part taxon-name-part-type="genus">Enochrus</tp:taxon-name-part></tp:taxon-name></italic>, with description of a new species (<tp:taxon-name><tp:taxon-name-part taxon-name-part-type="order">Coleoptera</tp:taxon-name-part></tp:taxon-name>, <tp:taxon-name><tp:taxon-name-part taxon-name-part-type="family">Hydrophilidae</tp:taxon-name-part></tp:taxon-name>, <tp:taxon-name><tp:taxon-name-part taxon-name-part-type="subfamily">Enochrinae</tp:taxon-name-part></tp:taxon-name>)</article-title><source>Zookeys</source><day>2</day><month>2</month><year>2015</year><volume>2015</volume><issue>480</issue><fpage>49</fpage><lpage>57</lpage><pub-id pub-id-type="doi">10.3897/zookeys.480.8898</pub-id></mixed-citation></tp:treatment-meta><tp:nomenclature><tp:taxon-name>
                            <tp:taxon-name-part taxon-name-part-type="genus">Enochrus</tp:taxon-name-part>
                            <tp:taxon-name-part taxon-name-part-type="sensu">(s. str.)</tp:taxon-name-part>
                            <tp:taxon-name-part taxon-name-part-type="species">melanocephalus</tp:taxon-name-part>
                        </tp:taxon-name><tp:taxon-authority>(Olivier, 1792)</tp:taxon-authority><xref ref-type="fig" rid="F1">Figs 5</xref><xref ref-type="fig" rid="F2">, 16–17</xref><xref ref-type="fig" rid="F2">, 21</xref><!--PageBreak--></tp:nomenclature><tp:treatment-sec sec-type="Material examined"><title>Material examined.</title><p>1 male (SYSU): CHINA: Inner Mongolia, Huangqihai wetland, in a rain pool, 20.vi.2013, Li Shi leg.</p></tp:treatment-sec><tp:treatment-sec sec-type="Distribution"><title>Distribution.</title><p>This is a widespread species in Europe. It is distributed “from France and the British Isles to Asia Minor” (<xref ref-type="bibr" rid="B1">Hansen 1987</xref>). It is only known in Algeria (Hansen, 1999) in Africa and in Israel and Uzbekistan in Asia (<xref ref-type="bibr" rid="B3">Hansen 1999</xref>; <xref ref-type="bibr" rid="B4">Hendrich and Hendrich 2005</xref>). It is very possible that this species should be distributed in Mongolia and Middle Asia. <bold>New for China.</bold></p></tp:treatment-sec><tp:treatment-sec><!--Section generated to contain objects referenced in tp:taxon-treatment.--><fig id="F1" position="float" orientation="portrait"><label>Figures 1–11.</label><caption><p><bold>1–5</bold> Habitus <bold>1–2</bold> <italic><tp:taxon-name><tp:taxon-name-part taxon-name-part-type="genus">Enochrus</tp:taxon-name-part> <tp:taxon-name-part taxon-name-part-type="species">liangi</tp:taxon-name-part></tp:taxon-name></italic>: <bold>1</bold> dorsal view <bold>2</bold> ventral view <bold>3–4</bold> <italic><tp:taxon-name><tp:taxon-name-part taxon-name-part-type="genus">Enochrus</tp:taxon-name-part> <tp:taxon-name-part taxon-name-part-type="species">limbourgi</tp:taxon-name-part></tp:taxon-name></italic>: <bold>3</bold> dorsal view <bold>4</bold> ventral view <bold>5</bold> <italic><tp:taxon-name><tp:taxon-name-part taxon-name-part-type="genus">Enochrus</tp:taxon-name-part> <tp:taxon-name-part taxon-name-part-type="species">melanocephalus</tp:taxon-name-part></tp:taxon-name></italic> <bold>6–11</bold> <italic><tp:taxon-name><tp:taxon-name-part taxon-name-part-type="genus">Enochrus</tp:taxon-name-part> <tp:taxon-name-part taxon-name-part-type="species">liangi</tp:taxon-name-part></tp:taxon-name></italic>: <bold>6</bold> head, ventral view <bold>7–9</bold> head, dorsal view <bold>10</bold> elytron (left) <bold>11</bold> abdomen.</p></caption><graphic xmlns:xlink="http://www.w3.org/1999/xlink" xlink:href="zookeys-480-049-g001.jpg" position="float" orientation="portrait" xlink:type="simple" id="oo_37887.jpg"/></fig><fig id="F2" position="float" orientation="portrait"><label>Figures 12–21.</label><caption><p><bold>12–15</bold> <italic><tp:taxon-name><tp:taxon-name-part taxon-name-part-type="genus">Enochrus</tp:taxon-name-part> <tp:taxon-name-part taxon-name-part-type="species">limbourgi</tp:taxon-name-part></tp:taxon-name></italic>: <bold>12</bold> maxillary palpomeres <bold>13</bold> elytron (left) <bold>14</bold> prosternum <bold>15</bold> metalegs and abdomen <bold>16–17</bold> <italic><tp:taxon-name><tp:taxon-name-part taxon-name-part-type="genus">Enochrus</tp:taxon-name-part> <tp:taxon-name-part taxon-name-part-type="species">melanocephalus</tp:taxon-name-part></tp:taxon-name></italic>: <bold>16</bold> head <bold>17</bold> posterior portion of elytron <bold>18–21</bold> Aedeagi: <bold>18</bold> <italic><tp:taxon-name><tp:taxon-name-part taxon-name-part-type="genus">Enochrus</tp:taxon-name-part> <tp:taxon-name-part taxon-name-part-type="species">liangi</tp:taxon-name-part></tp:taxon-name></italic> <bold>19</bold> <italic><tp:taxon-name><tp:taxon-name-part taxon-name-part-type="genus">Enochrus</tp:taxon-name-part> <tp:taxon-name-part taxon-name-part-type="species">japonicus</tp:taxon-name-part></tp:taxon-name></italic> <bold>20</bold> <italic><tp:taxon-name><tp:taxon-name-part taxon-name-part-type="genus">Enochrus</tp:taxon-name-part> <tp:taxon-name-part taxon-name-part-type="species">limbourgi</tp:taxon-name-part></tp:taxon-name></italic> <bold>21</bold> <italic><tp:taxon-name><tp:taxon-name-part taxon-name-part-type="genus">Enochrus</tp:taxon-name-part> <tp:taxon-name-part taxon-name-part-type="species">melanocephalus</tp:taxon-name-part></tp:taxon-name></italic>.</p></caption><graphic xmlns:xlink="http://www.w3.org/1999/xlink" xlink:href="zookeys-480-049-g002.jpg" position="float" orientation="portrait" xlink:type="simple" id="oo_37888.jpg"/></fig></tp:treatment-sec><ref-list><ref id="B1"><mixed-citation xmlns:xlink="http://www.w3.org/1999/xlink" xlink:type="simple"><person-group><name name-style="western"><surname>Hansen</surname><given-names>M</given-names></name></person-group> (<year>1987</year>) <article-title>The <tp:taxon-name><tp:taxon-name-part taxon-name-part-type="superfamily">Hydrophiloidea</tp:taxon-name-part></tp:taxon-name> (<tp:taxon-name><tp:taxon-name-part taxon-name-part-type="order">Coleoptera</tp:taxon-name-part></tp:taxon-name>) of Fennoscandia and Denmark.</article-title><source>Fauna Entomologica Scandinavica</source><volume>18</volume>: <fpage>1</fpage>–<lpage>254</lpage>.</mixed-citation></ref><ref id="B3"><mixed-citation xmlns:xlink="http://www.w3.org/1999/xlink" xlink:type="simple"><person-group><name name-style="western"><surname>Hansen</surname><given-names>M</given-names></name></person-group> (<year>1999</year>) <source>World Catalogue of Insects 2: <tp:taxon-name><tp:taxon-name-part taxon-name-part-type="superfamily">Hydrophiloidea</tp:taxon-name-part></tp:taxon-name> (s.str.) (<tp:taxon-name><tp:taxon-name-part taxon-name-part-type="order">Coleoptera</tp:taxon-name-part></tp:taxon-name>)</source>. <publisher-name>Apollo Books</publisher-name>, <publisher-loc>Stenstrup</publisher-loc>, <size units="page">416 pp</size>.</mixed-citation></ref><ref id="B4"><mixed-citation xmlns:xlink="http://www.w3.org/1999/xlink" xlink:type="simple"><person-group><name name-style="western"><surname>Hendrich</surname><given-names>L</given-names></name><name name-style="western"><surname>Hendrich</surname><given-names>E</given-names></name></person-group> (<year>2005</year>) <article-title>A contribution to the knowledge of the water beetle fauna of Uzbekistan (<tp:taxon-name><tp:taxon-name-part taxon-name-part-type="order">Coleoptera</tp:taxon-name-part></tp:taxon-name>:<tp:taxon-name><tp:taxon-name-part taxon-name-part-type="clade">Hydradephaga</tp:taxon-name-part></tp:taxon-name>, <tp:taxon-name><tp:taxon-name-part taxon-name-part-type="superfamily">Hydrophiloidea</tp:taxon-name-part></tp:taxon-name>, <tp:taxon-name><tp:taxon-name-part taxon-name-part-type="superfamily">Staphylinoidea</tp:taxon-name-part></tp:taxon-name> and <tp:taxon-name><tp:taxon-name-part taxon-name-part-type="superfamily">Dryopoidea</tp:taxon-name-part></tp:taxon-name>).</article-title><source>Linzer Biologische Beiträge</source><volume>37</volume>(<issue>1</issue>): <fpage>425</fpage>–<lpage>434</lpage>.</mixed-citation></ref></ref-list></tp:taxon-treatment>
